# Supplementary material for: Structural Analysis of Variability and Interaction of the N-terminal of the Oncogenic Effector CagA of Helicobacter pylori with Phosphatidylserine
Source: Int J Mol Sci. 2018 Oct 22;19(10):3273. doi: 10.3390/ijms19103273 (PMC6214045; doi:10.3390/ijms19103273)
Supplement: Supplementary file 1 [file ijms-19-03273-s001.zip]

Archive with 6 entries (4 files):
- ijms-331670-supplementary/
- ijms-331670-supplementary/CHARMM_files.zip
- ijms-331670-supplementary/MSA_best_alignment_AQUA.zip
- ijms-331670-supplementary/Supplementary Material.docx
- ijms-331670-supplementary/__MACOSX/
- ijms-331670-supplementary/__MACOSX/._Supplementary Material.docx
